# Supplementary material for: Nitrate Addition Increases the Activity of Microbial Nitrogen Removal in Freshwater Sediment
Source: Microorganisms. 2022 Jul 15;10(7):1429. doi: 10.3390/microorganisms10071429 (PMC9317351; doi:10.3390/microorganisms10071429)
Supplement: Supplementary file 1 [file microorganisms-10-01429-s001.zip]

Archive with 1 entries (1 files):
- microorganisms-1795548-supplementary.pdf
